# Supplementary material for: Improving the Classification of PCNSL and Brain Metastases by Developing a Machine Learning Model Based on 18F-FDG PET
Source: J Pers Med. 2023 Mar 17;13(3):539. doi: 10.3390/jpm13030539 (PMC10056979; doi:10.3390/jpm13030539)
Supplement: Supplementary file 1 [file jpm-13-00539-s001.zip]

Archive with 1 entries (1 files):
- jpm-2190103-supplementary.pdf
